# Supplementary material for: Simultaneous Detection of SARS-CoV-2 Nucleoprotein and Receptor Binding Domain by a Multi-Area Reflectance Spectroscopy Sensor
Source: Biosensors (Basel). 2023 Sep 1;13(9):865. doi: 10.3390/bios13090865 (PMC10526254; doi:10.3390/bios13090865)
Supplement: Supplementary file 1 [file biosensors-13-00865-s001.zip]

Archive with 1 entries (1 files):
- biosensors-2554669-supplementary.pdf
